# Supplementary material for: Pyrethroid insecticides maintain repellent effect on knock-down resistant populations of Aedes aegypti mosquitoes
Source: PLoS One. 2018 May 15;13(5):e0196410. doi: 10.1371/journal.pone.0196410 (PMC5953453; doi:10.1371/journal.pone.0196410)
Supplement: S2 Table — Provides data from arm-in-cage trials. (XLSX) [file pone.0196410.s002.xlsx]

## Sheet: Sheet1
trial	date	rh	temp	strain	insecticide	numf	landings	bloodfed	dead0	dead24	mort24	land	meal	feed	permethrin	deltamethrin	etofenprox	untreated	resistant	ctrland	ctrmeal	ctrfeed
24	11/11/2016	80	26.3	NO	permethrin	100	211	0		3	3	211	0	0	1	0	0	0	0	350	14	0.04
16	10/27/2016	80	27.7	NO	permethrin	100	227	1	0	2	2	227	1	0.00440529	1	0	0	0	0	442	9	0.020362
26	11/11/2016	77	27	NO	deltamethrin	100	225	0		4	4	225	0	0	0	1	0	0	0	350	14	0.04
1	10/21/2016	74	27.2	NO	none	100	48	1	0	0	0	48	1	0.0208333	0	0	0	1	0	48	1	0.0208333
23	11/11/2016	88	25.7	NO	none	100	350	14		2	2	350	14	0.04	0	0	0	1	0	350	14	0.04
7	10/21/2016	80.8	27.6	NO	permethrin	99	19	0	0	0	0	19.1919	0	0	1	0	0	0	0	48	1	0.0208333
25	11/11/2016	77	28	NO	etofenprox	100	350	2		4	4	350	2	0.00571429	0	0	1	0	0	350	14	0.04
13	10/27/2016	77	27.9	NO	etofenprox	100	162	3	0	0	0	162	3	0.0185185	0	0	1	0	0	442	9	0.020362
14	10/27/2016	78	27.7	NO	deltamethrin	100	54	1	1	3	3	54	1	0.0185185	0	1	0	0	0	442	9	0.020362
18	10/27/2016	82.4	26	NO	bare arm	98	156	94	0	0	0	159.184	95.9184	0.602564	0	0	0		0	442	9	0.020362
5	10/21/2016	79.7	27.8	NO	deltamethrin	99	123	1	0	0	0	124.242	1.0101	0.00813008	0	1	0	0	0	48	1	0.0208333
29	2/15/2017	75	28.1	NO	deltamethrin	100	146	0		0	0	146	0	0	0	1	0	0	0	196	2	0.0102041
30	2/15/2017	80	26.9	NO	etofenprox	100	368	0		0	0	368	0	0	0	0	1	0	0	196	2	0.0102041
28	2/15/2017	76	28.1	NO	permethrin	100	129	0		0	0	129	0	0	1	0	0	0	0	196	2	0.0102041
27	2/15/2017	79.9	27.1	NO	none	100	196	2		0	0	196	2	0.0102041	0	0	0	1	0	196	2	0.0102041
9	10/21/2016	82.4	26	NO	bare arm	98	30	38	0	0	0	30.6122	38.7755	1.26667	0	0	0		0	48	1	0.0208333
19	11/1/2016	77	27	NO	permethrin	100	75	0		0	0	75	0	0	1	0	0	0	0
10	10/27/2016	80	27.2	NO	none	100	442	9	0	1	1	442	9	0.020362	0	0	0	1	0	442	9	0.020362
3	10/21/2016	74	27.2	NO	etofenprox	100	44	0	0	0	0	44	0	0	0	0	1	0	0	48	1	0.0208333
12	10/27/2016	79	28	PR	etofenprox	100	111	3	1	2	2	111	3	0.027027	0	0	1	0	1	357	3	0.00840336
21	11/1/2016	77	27	PR	permethrin	100	75	0		0	0	75	0	0	1	0	0	0	1	200	15	0.075
36	2/17/2017	80.5	27.3	PR	permethrin	100	95	0		0	0	95	0	0	1	0	0	0	1	175	0	0
34	2/16/2017	78.8	26.9	PR	etofenprox	100	308	1		0	0	308	1	0.00324675	0	0	1	0	1	315	4	0.0126984
17	10/27/2016	78	27.7	PR	permethrin	100	78	0	0	7	7	78	0	0	1	0	0	0	1	357	3	0.00840336
20	11/1/2016	81	26.9	PR	none	100	200	15		0	0	200	15	0.075	0	0	0	1	1	200	15	0.075
2	10/21/2016	81.6	26.7	PR	none	100	127	10	0	0	0	127	10	0.0787402	0	0	0	1	1	127	10	0.0787402
11	10/27/2016	79	27.6	PR	none	100	357	3	0	1	1	357	3	0.00840336	0	0	0	1	1	357	3	0.00840336
8	10/21/2016	81.8	26.4	PR	permethrin	99	38	0	0	0	0	38.3838	0	0	1	0	0	0	1	127	10	0.0787402
22	11/1/2016	83	26.9	PR	etofenprox	100	200	3		11	11	200	3	0.015	0	0	1	0	1	200	15	0.075
15	10/27/2016	77	27.7	PR	deltamethrin	98	102	1	1	3	3.06122	104.082	1.02041	0.00980392	0	1	0	0	1	357	3	0.00840336
6	10/21/2016	81.9	27.8	PR	deltamethrin	98	61	0	0	0	0	62.2449	0	0	0	1	0	0	1	127	10	0.0787402
38	2/17/2017	78	27.6	PR	etofenprox	100	182	0		0	0	182	0	0	0	0	1	0	1	175	0	0
31	2/16/2017	84.6	26.3	PR	none	100	315	4		0	0	315	4	0.0126984	0	0	0	1	1	315	4	0.0126984
35	2/17/2017	84.6	27.3	PR	none	100	175	0		0	0	175	0	0	0	0	0	1	1	175	0	0
4	10/21/2016	81.9	27.8	PR	etofenprox	100	22	0	0	0	0	22	0	0	0	0	1	0	1	127	10	0.0787402
32	2/16/2017	76.9	28	PR	permethrin	100	125	0		0	0	125	0	0	1	0	0	0	1	315	4	0.0126984
33	2/16/2017	67.4	27.1	PR	deltamethrin	100	213	0		0	0	213	0	0	0	1	0	0	1	315	4	0.0126984
37	2/17/2017	80.5	27.7	PR	deltamethrin	100	110	0		0	0	110	0	0	0	1	0	0	1	175	0	0
